# Supplementary material for: Breakfast Frequency and Composition in a Group of Polish Children Aged 7–10 Years
Source: Nutrients. 2021 Jun 29;13(7):2241. doi: 10.3390/nu13072241 (PMC8308292; doi:10.3390/nu13072241)
Supplement: Supplementary file 1 [file nutrients-13-02241-s001.zip]

Archive with 1 entries (1 files):
- nutrients-1258845-supplementary.pdf
